# Supplementary material for: A Prospective Study Comparing Three-Dimensional Rectal Water Contrast Transvaginal Ultrasonography and Computed Tomographic Colonography in the Diagnosis of Rectosigmoid Endometriosis
Source: Diagnostics (Basel). 2020 Apr 24;10(4):252. doi: 10.3390/diagnostics10040252 (PMC7236009; doi:10.3390/diagnostics10040252)
Supplement: Supplementary file 1 [file diagnostics-10-00252-s001.zip]

Archive with 5 entries (4 files):
- Supplementary Table 2.docx
- __MACOSX/
- __MACOSX/._Supplementary Table 2.docx
- Supplementary Table 1.docx
- __MACOSX/._Supplementary Table 1.docx
